# Supplementary material for: ﻿Current and future potential distribution of two bamboo pests in China: Anakaburmensis and Cicadellaviridis (Hemiptera, Cicadellidae)
Source: Zookeys. 2024 May 30;1203:197–210. doi: 10.3897/zookeys.1203.118978 (PMC11161675; doi:10.3897/zookeys.1203.118978)
Supplement: Supplementary material 1 — Supplemenatry data [file zookeys-1203-197_article-118978__-s001.xlsx]

## Sheet: Anaka burmensis
species	x	y
Anaka burmensis	106.69	26.6
Anaka burmensis	106.4	29.81
Anaka burmensis	107.41	27.15
Anaka burmensis	100.77	22
Anaka burmensis	98.81	25.29
Anaka burmensis	113.74	25.02
Anaka burmensis	103.18	30.79
Anaka burmensis	110.98	30.83
Anaka burmensis	107.39	29.7
Anaka burmensis	101.56	21.46
Anaka burmensis	102.39	22.99
Anaka burmensis	110.67	25.61
Anaka burmensis	110.32	24.03
Anaka burmensis	106.75	25.43
Anaka burmensis	107.52	26.69
Anaka burmensis	109.09	25.92
Anaka burmensis	108.52	25.93
Anaka burmensis	107.61	28.86

## Sheet: Cicadella viridis
species	x	y
Cicadella viridis	124.78	40.73
Cicadella viridis	129.28	47.14
Cicadella viridis	127.51	45.28
Cicadella viridis	120.39	30.28
Cicadella viridis	105.64	36.57
Cicadella viridis	107.08	37.73
Cicadella viridis	119.4	30.38
Cicadella viridis	119.61	30.49
Cicadella viridis	118.86	30.1
Cicadella viridis	119.14	28.06
Cicadella viridis	119.68	27.71
Cicadella viridis	118.34	29.72
Cicadella viridis	117.49	30.09
Cicadella viridis	118.4	27.76
Cicadella viridis	118.75	26.58
Cicadella viridis	118.18	26.64
Cicadella viridis	118.69	25.37
Cicadella viridis	117.79	26.4
Cicadella viridis	118.15	24.72
Cicadella viridis	117.34	23.96
Cicadella viridis	114.17	27.45
Cicadella viridis	114.18	26.57
Cicadella viridis	114.47	24.55
Cicadella viridis	114.79	24.91
Cicadella viridis	114.08	31.8
Cicadella viridis	115.12	31.65
Cicadella viridis	111.62	33.79
Cicadella viridis	111.01	32.4
Cicadella viridis	110.67	30.2
Cicadella viridis	109.14	29.67
Cicadella viridis	115	31.25
Cicadella viridis	112.98	31.49
Cicadella viridis	109.13	30.03
Cicadella viridis	112.99	24.69
Cicadella viridis	114.15	24.7
Cicadella viridis	110.19	24.13
Cicadella viridis	105.78	29.49
Cicadella viridis	107.17	29.02
Cicadella viridis	106.26	29.29
Cicadella viridis	103.33	29.52
Cicadella viridis	102.77	30.06
Cicadella viridis	106.1	25.18
Cicadella viridis	105.62	25.94
Cicadella viridis	106.03	27.01
Cicadella viridis	106.6	27.39
Cicadella viridis	106.75	25.43
Cicadella viridis	107.61	27.69
Cicadella viridis	109.26	26.32
Cicadella viridis	107.9	28.56
Cicadella viridis	104.96	26.55
Cicadella viridis	105.7	28.59
Cicadella viridis	108.52	25.93
Cicadella viridis	106.08	25.75
Cicadella viridis	106.14	28.16
Cicadella viridis	108.69	27.92
Cicadella viridis	100.16	39.15
Cicadella viridis	102.72	36.77
Cicadella viridis	102.86	36.35
Cicadella viridis	105.15	36.94
Cicadella viridis	104.47	34.85
Cicadella viridis	104.04	34.44
Cicadella viridis	104.22	35.14
Cicadella viridis	104.63	35
Cicadella viridis	107.75	35.33
Cicadella viridis	108.68	36.12
Cicadella viridis	105.74	33.75
Cicadella viridis	106.09	33.77
Cicadella viridis	106.41	33.94
Cicadella viridis	105.79	32.97
Cicadella viridis	105.42	32.8
Cicadella viridis	107.2	28.24
Cicadella viridis	111.92	33.5
Cicadella viridis	114.31	31.96
Cicadella viridis	110.88	33.78
Cicadella viridis	111.22	34.56
Cicadella viridis	112.14	35.21
Cicadella viridis	111.1	34.72
Cicadella viridis	104.67	23.44
Cicadella viridis	108.49	28.54
Cicadella viridis	106.41	28.5
Cicadella viridis	107.94	25.32
Cicadella viridis	107.61	28.86
Cicadella viridis	115.97	38.92
Cicadella viridis	116.02	40.35
Cicadella viridis	116.28	40.06
Cicadella viridis	117.07	30.56
Cicadella viridis	120.44	29.48
Cicadella viridis	111.2	30.47
Cicadella viridis	107.87	25.98
Cicadella viridis	109.09	25.92
Cicadella viridis	105.81	24.98
Cicadella viridis	108.25	27.94
Cicadella viridis	108.22	27.51
Cicadella viridis	104.73	27.12
Cicadella viridis	104.47	25.71
Cicadella viridis	105.38	26.78
Cicadella viridis	105.61	27.14
Cicadella viridis	105.77	26.66
Cicadella viridis	108.21	26.38
Cicadella viridis	107.47	27.75
Cicadella viridis	107.72	27.95
Cicadella viridis	107.89	27.23
Cicadella viridis	106.83	28.13
Cicadella viridis	107.44	28.55
Cicadella viridis	106.59	26.84
Cicadella viridis	106.74	27.09
Cicadella viridis	107.47	27.08
Cicadella viridis	106.96	27.06
Cicadella viridis	109.41	26.83
Cicadella viridis	108.08	26.38
Cicadella viridis	108.32	26.67
Cicadella viridis	107.59	26.49
Cicadella viridis	107.55	25.82
Cicadella viridis	107.23	26.58
Cicadella viridis	106.98	26.45
Cicadella viridis	106.66	26.13
Cicadella viridis	106.45	26.02
Cicadella viridis	107.32	25.82
Cicadella viridis	105.22	25.83
Cicadella viridis	105.77	26.06
Cicadella viridis	106.26	26.41
Cicadella viridis	104.95	25.78
Cicadella viridis	105.44	25.1
Cicadella viridis	105.95	27.71
Cicadella viridis	108.12	28.26
Cicadella viridis	109.84	19.03
Cicadella viridis	95.77	29.86
Cicadella viridis	97.57	30.65
Cicadella viridis	124.24	47.19
Cicadella viridis	119.91	31.03
Cicadella viridis	97.25	33.01
Cicadella viridis	101.96	36.84
Cicadella viridis	106.18	35.77
Cicadella viridis	115.6	39.8
Cicadella viridis	117.46	40.64
